# Supplementary material for: Comparison of Quantification Using UV-Vis, NMR, and HPLC Methods of Retinol-Like Bakuchiol Present in Cosmetic Products
Source: Int J Mol Sci. 2025 Jul 10;26(14):6638. doi: 10.3390/ijms26146638 (PMC12295351; doi:10.3390/ijms26146638)
Supplement: Supplementary file 1 [file ijms-26-06638-s001.zip]

Archive with 1 entries (1 files):
- ijms-3674611-supplementary.pdf
